# Supplementary material for: Contribution of Stenotrophomonas maltophilia MfsC transporter to protection against diamide and the regulation of its expression by the diamide responsive repressor DitR
Source: PLoS One. 2022 Aug 1;17(8):e0272388. doi: 10.1371/journal.pone.0272388 (PMC9342713; doi:10.1371/journal.pone.0272388)
Supplement: S1 Table — (XLSX) [file pone.0272388.s010.xlsx]

## Sheet: Fig 2A
S1 Table. Raw data for antibiotic susceptibility test of ∆mfsB and ∆mfsC mutants, compared to wild type strain (Fig 2A)
	Inhibition zone (mm)
Antibiotic	K279a					∆mfsB					∆mfsC
	Rep 1	Rep 2	Rep 3	Mean	SD	Rep 1	Rep 2	Rep 3	Mean	SD	Rep 1	Rep 2	Rep 3	Mean	SD
CAR	20	18	19	19	1	18	18	19	18.3333	0.57735	19	20	19	19.3333	0.57735
FEP	15	16	15	15.3333	0.57735	15	14	16	15	1	17	18	16	17	1
CAZ	26	24	22	24	2	23	23	23	23	0	25	25	27	25.6667	1.1547
AK	26	27	28	27	1	27	27	26	26.6667	0.57735	27	25	26	26	1
CN	25	24	25	24.6667	0.57735	23	24	23	23.3333	0.57735	23	22	25	23.3333	1.52753
NET	22	23	22	22.3333	0.57735	22	22	22	22	0	24	23	24	23.6667	0.57735
N	18	22	20	20	2	19	19	18	18.6667	0.57735	22	23	19	21.3333	2.08167
LEV	20	20	21	20.3333	0.57735	20	20	20	20	0	23	21	22	22	1
MXF	17	23	19	19.6667	3.05505	23	21	20	21.3333	1.52753	17	21	18	18.6667	2.08167
OFX	17	16	18	17	1	18	17	17	17.3333	0.57735	15	13.5	17	15.1667	1.75594
C	24	28	25	25.6667	2.08167	26	25	25	25.3333	0.57735	23	25	24	24	1
TE	20	20	19	19.6667	0.57735	18	17	19	18	1	20	18	18	18.6667	1.1547
TGC	19	21	20	20	1	21	21	20	20.6667	0.57735	20	17	18	18.3333	1.52753
SCF	26	28	28	27.3333	1.1547	24	27.5	25	25.5	1.80278	25	26	26	25.6667	0.57735
AMC	11	11	12	11.3333	0.57735	11	12	11	11.3333	0.57735	12	10	11	11	1
SXT	27	28	27	27.3333	0.57735	28	29	28	28.3333	0.57735	27	28	28	27.6667	0.57735
PB	17	16	15	16	1	15	14	15	14.6667	0.57735	15	15	16	15.3333	0.57735
FOS	15	15	15	15	0	15	15	16	15.3333	0.57735	15	15	15	15	0
ACR	10	11	10	10.3333	0.57735	10	11	11	10.6667	0.57735	10	10	11	10.3333	0.57735
BAC	7	7	7	7	0	7	8	8	7.66667	0.57735	7	8	8	7.66667	0.57735
