# Supplementary material for: Contribution of Stenotrophomonas maltophilia MfsC transporter to protection against diamide and the regulation of its expression by the diamide responsive repressor DitR
Source: PLoS One. 2022 Aug 1;17(8):e0272388. doi: 10.1371/journal.pone.0272388 (PMC9342713; doi:10.1371/journal.pone.0272388)
Supplement: S2 Table — (XLSX) [file pone.0272388.s011.xlsx]

## Sheet: Fig 2B
S2 table. Raw data for determination of survival (%) of ∆mfsB and ∆mfsC mutants, and wild type strain against oxidants (Fig 2B)
	% Survival
Oxidants	K279a					∆mfsB					∆mfsC					∆mfsC/pMfsC
	Rep 1	Rep 2	Rep 3	Mean	SD	Rep 1	Rep 2	Rep 3	Mean	SD	Rep 1	Rep 2	Rep 3	Mean	SD	Rep 1	Rep 2	Rep 3	Mean	SD
Diamide	2.571	2.6	1.8	2.32367	0.45374	2.286	1.333	0.75	1.45633	0.775392	0.027	0.015	0.12	0.054	0.0574717	2.308	2.563	1.667	2.17933	0.46165
NEM	0.6	0.571	1.417	0.862667	0.480286	0.7	0.667	1.444	0.937	0.439385	0.538	0.333	1.75	0.873667	0.765817
H2O2	0.143	0.125	0.183	0.150333	0.0296873	0.167	0.1	0.217	0.161333	0.0587055	0.156	0.167	0.243	0.188667	0.0473744
CHP	0.75	1	2.25	1.33333	0.803638	1	0.714	2.571	1.42833	0.999857	0.556	2	1.182	1.246	0.724124
PB	0.643	0.4	2.6	1.21433	1.20616	0.314	0.538	2.286	1.046	1.0797	1	1.667	2.308	1.65833	0.654043
MD	5.556	8.571	8.571	7.566	1.74071	7.5	6.923	5.926	6.783	0.796284	7.273	8.889	5.385	7.18233	1.75376
