# Supplementary material for: Contribution of Stenotrophomonas maltophilia MfsC transporter to protection against diamide and the regulation of its expression by the diamide responsive repressor DitR
Source: PLoS One. 2022 Aug 1;17(8):e0272388. doi: 10.1371/journal.pone.0272388 (PMC9342713; doi:10.1371/journal.pone.0272388)
Supplement: S3 Table — (XLSX) [file pone.0272388.s012.xlsx]

## Sheet: Fig 3
S3 Table. Raw data for investigation of mfsC transcriptional level in the presense of several oxidants (Fig 3)
Oxidants	Relative expression (fold)
	Rep 1	Rep 2	Rep 3	Mean	SD
UN	1	1	1	1	0
H2O2	1.47	1.3	1.15	1.30667	0.160104
CHP	0.73	1.17	0.84	0.913333	0.228983
NEM	1.65	1.19	1.69	1.51	0.277849
MD	0.94	1.02	1.1	1.02	0.08
PB	0.83	0.67	0.77	0.756667	0.080829
PQ	1.4	1.05	1.26	1.23667	0.176163
Diamide	13.99	20.94	13.87	16.2667	4.04767
ACR	1.29	0.47	0.66	0.806667	0.429224
PZ	0.61	0.51	0.52	0.546667	0.0550757
BAC	1.74	1.51	1.73	1.66	0.13
