# Supplementary material for: Contribution of Stenotrophomonas maltophilia MfsC transporter to protection against diamide and the regulation of its expression by the diamide responsive repressor DitR
Source: PLoS One. 2022 Aug 1;17(8):e0272388. doi: 10.1371/journal.pone.0272388 (PMC9342713; doi:10.1371/journal.pone.0272388)
Supplement: S4 Table — (XLSX) [file pone.0272388.s013.xlsx]

## Sheet: Fig 5
S4 Table. Raw data for in vivo characterization of site-directed mutagenesis of DitR on mfsBC promoter (Fig 5)
Strains	Conditions	Rep 1			Rep 2			Rep 3
		Protein conc. (U)	Activity (mg)	β-galactosidase (U/mg)	Protein conc. (U)	Activity (mg)	β-galactosidase (U/mg)	Protein conc. (U)	Activity (mg)	β-galactosidase (U/mg)	Mean	SD
K279a	Uninduced	1.1973	0.7721	0.645	2.142	0.8299	0.387	1.0522	1.4441	1.372	0.801333	0.51077
	Diamide-induced	0.7772	1.8424	2.371	1.091	2.741	2.512	0.8764	1.9133	2.183	2.35533	0.165059
∆ditR/pBBR	Uninduced	1.1791	7.6655	6.501	1.2448	6.2246	5	1.4066	6.1012	4.338	5.27967	1.10829
	Diamide-induced	1.7047	9.569	5.613	1.0137	5.888	5.808	0.6382	3.5215	5.518	5.64633	0.147846
∆ditR/pDitR	Uninduced	0.7076	0.2657	0.375	0.7191	0.3222	0.448	1.1759	0.5069	0.431	0.418	0.0381969
	Diamide-induced	0.8181	1.2673	1.549	0.666	1.0372	1.557	0.24	0.334	1.392	1.49933	0.0930394
∆ditR/pDitRC92A	Uninduced	1.3563	0.4908	0.362	1.5988	0.3899	0.244	0.6483	0.3615	0.558	0.388	0.158606
	Diamide-induced	1.5503	0.6678	0.431	0.928	0.5483	0.591	0.8098	0.2087	0.258	0.426667	0.166542
∆ditR/pDitRC127A	Uninduced	1.0844	0.8413	0.776	0.9738	0.4214	0.433	0.6664	0.4517	0.678	0.629	0.176672
	Diamide-induced	1.0224	0.5633	0.551	0.9868	0.5787	0.586	0.7914	0.4322	0.546	0.561	0.0217945
∆ditR/pDitRC92, 127A	Uninduced	1.1973	0.649	0.542	0.7076	0.2657	0.375	1.0022	0.5831	0.582	0.499667	0.109801
	Diamide-induced	1.3563	0.7721	0.569	1.0022	0.5831	0.582	0.8001	0.2833	0.354	0.501667	0.128048
